# Supplementary material for: Artificial thymic organoid culture generates functional iPSC-derived CD4+ invariant natural killer T cells
Source: Commun Biol. 2026 Jan 9;9:185. doi: 10.1038/s42003-025-09462-1 (PMC12881471; doi:10.1038/s42003-025-09462-1)
Supplement: Supplementary file 3 — Supplementary Data 1 [file 42003_2025_9462_MOESM3_ESM.xlsx]

## Sheet: 1c
3D-CD4	3D-DN/CD5+	3D-DN/CD5-	primary CD4	primary DN	2D
37.5	34.62	3.83	50.76	99	5.77
34.2	39.6	9.22	217.2	69.6	3.18
48.3	70.8	5.66	63.6	56.58	6.14

## Sheet: 2a CD1d
	3D-CD4	3D-CD4	3D-CD4	3D-DN/CD5+	3D-DN/CD5+	3D-DN/CD5+	primary CD4	primary CD4	primary CD4	primary DN	primary DN	primary DN	2D	2D	2D
20:1	85.5221	82.2161	52.3318	87.0128	82.0225	81.7975	43.3973	26.5933	33.6825	80.9367	82.3779	75.9773	23.1951	38.9469
10:1	71.4332	70.7938	34.3543	72.9613	76.9776	74.9747	31.2887	15.5301	19.1424	79.6305	76.1668	74.6956	15.3174	23.6337
5:1	62.1229	59.621	21.7334	74.3211	73.4217	78.8306	12.6108	12.6617	13.7462	75.0142	74.7851	71.9441	9.32485	12.2686
2.5:1	50.1511	49.5889	15.1333	76.6013	69.4057	78.6524	12.2991	6.6956	10.9974	74.2866	70.5233	63.3737	3.95728	6.32292

## Sheet: 2a mock
	3D-CD4	3D-CD4	3D-CD4	3D-DN/CD5+	3D-DN/CD5+	3D-DN/CD5+	primary CD4	primary CD4	primary CD4	primary DN	primary DN	primary DN	2D	2D	2D
20:1	5.32694	4.97324	2.49192	8.58065	7.24462	8.60961	2.40186	-1.40825	-1.46364	2.18199	1.88384	1.20943	1.53451	3.92332	2.02576
10:1	2.18889	-0.176431	-0.886702	6.63941	6.07257	6.87459	-0.0518519	-3.10304	-2.91987	1.07727	0.098485	0.203704	-1.22239	-0.103704	-0.926601
5:1	-1.24226	-1.23906	-2.91869	6.43368	5.32004	5.53368	-1.95084	-4.83772	-4.54412	1.00219	1.79849	0.258586	-1.43233	-1.37618	-2.20236
2.5:1	-1.02441	-0.834345	-3.14075	7.74345	4.49445	4.76398	-1.62037	-3.38974	-4.14058	2.48957	0.562964	1.53754	-2.10505	-3.3931	-1.57458

## Sheet: 2b
	3D-CD4	3D-CD4	3D-CD4	3D-DN/CD5+	3D-DN/CD5+	3D-DN/CD5+	primary CD4	primary CD4	primary CD4	primary DN	primary DN	primary DN	2D	2D	2D
20:1	3.34227	2.09401	2.78116	5.2676	3.94892	1.16749	3.49479	2.66995	2.39694	2.48194	2.42474	2.73535	86.7008	76.0409	96.4613
10:1	0.878331	0.616447	0.661198	2.37655	1.77467	0.747786	1.30068	1.19106	1.86655	2.00028	1.46406	1.81889	48.2764	42.4922	51.9171
5:1	0.0545481	-0.260295	0.274065	1.52311	1.44049	0.225077	0.722366	0.896867	1.50511	0.887069	1.23263	1.27447	30.3632	24.0048	35.5206
2.5:1	-0.470014	-0.341588	-0.420233	1.14048	2.06012	0.588908	0.758378	0.537802	1.63618	2.03973	1.32663	1.90018	16.1677	16.1113	20.4293

## Sheet: 3b-CD80
	3D-CD4			3D-DN/CD5+			2D			primary CD4			primary DN
-αGC	82.1	78.6	66.7	81.3	79.8	74.4	80.3	64.8	69.3	65.1	58.6	57.2	66.7	82.4	75.6
+αGC	163	157	152	119	147	146	130	106	67.5	143	131	141	122	123	148

## Sheet: 3b-CD86
	3D-CD4			3D-DN/CD5+			2D			primary CD4			primary DN
-αGC	4594	4464	2666	4873	4692	4746	3938	2610	3202	3588	2784	2992	3824	5475	5402
+αGC	15112	14215	13784	12378	16239	13899	9971	5657	3280	13704	12655	13954	13144	13350	15061

## Sheet: 3b-HLADR
	3D-CD4			3D-DN/CD5+			2D			primary CD4			primary DN
-αGC	5679	5850	5471	6730	6497	7051	5274	4374	4409	4916	4655	5381	5330	5919	5893
+αGC	7437	7684	8951	7554	9499	9280	6973	6019	5200	8431	7865	8709	7823	7236	8982

## Sheet: 3c
	3D-CD4			3D-DN/CD5+			primary CD4			primary DN			2D
-αGC	0	1.32417	1.45829	7.15907	0	5.21013	1.52542	2.13161	2.2668	0	4.10727	2.6055	3.83291	5.97305	0
+αGC	163.395	162.441	145.707	8.84671	71.4333	41.9661	1736.72	1243	636.824	1312	231.252	224.165	16.0914	0	0

## Sheet: 4-IFNg
3D-CD4	3D-DN/CD5+	primary CD4	primary DN	2D
44040.7	17819.5	53121	53391.2	2910.1
33410.7	21161.1	23293	58477.2	472.05
24170.7	30889.3	116013	59215.1	0

## Sheet: 4-IL-4
3D-CD4	3D-DN/CD5+	primary CD4	primary DN	2D
3958.97	1123.77	6316.67	2195.56	166.885
3234.84	1843.33	6486.1	2946.34	163.525
4193.97	2611.37	6184.72	3288.03	0.0233866

[truncated: 9 more sheets: 4-TNFa, 4-IL-2, 5b-Tcell, 5b-CD8Tcell, 5b-CD4Tcell, 5c-Tcell, 5c-CD8Tcell, 5c-CD4Tcell, supplementary 1c]
